# Supplementary material for: Phylophenetic properties of metabolic pathway topologies as revealed by global analysis
Source: BMC Bioinformatics. 2006 May 9;7:252. doi: 10.1186/1471-2105-7-252 (PMC1483838; doi:10.1186/1471-2105-7-252)
Supplement: Additional File 1 — List of organisms and their categories The phylogenetic categories of selected organisms were derived from KEGG; the organisms were classified into 3 domains and 27 categories. 47 organisms, the data of which were also available in SHOT server, were marked with *. [file 1471-2105-7-252-S1.xls]

## Sheet: Sheet1
Organism	Abbrev.	Domain	Category	Reference
Methanococcus jannaschii *	mja	Archaea	Euryarchaeota	Bult et al., 1996
Methanococcus maripaludis	mmp	Archaea	Euryarchaeota	Hendrickson et al., 2004
Methanosarcina acetivorans	mac	Archaea	Euryarchaeota	Galagan et al., 2002
Methanosarcina mazei	mma	Archaea	Euryarchaeota	Deppenmeier et al., 2002
Methanobacterium thermoautotrophicum *	mth	Archaea	Euryarchaeota	Smith et al., 1997
Methanopyrus kandleri	mka	Archaea	Euryarchaeota	Slesarev et al., 2002
Archaeoglobus fulgidus *	afu	Archaea	Euryarchaeota	Klenk et al., 1997
Halobacterium sp. NRC-1 *	hal	Archaea	Euryarchaeota	Ng et al., 2000
Thermoplasma acidophilum *	tac	Archaea	Euryarchaeota	Ruepp et al., 2000
Thermoplasma volcanium	tvo	Archaea	Euryarchaeota	Kawashima et al., 2000
Picrophilus torridus	pto	Archaea	Euryarchaeota	Futterer et al., 2004
Pyrococcus horikoshii *	pho	Archaea	Euryarchaeota	Kawarabayasi et al., 1998
Pyrococcus abyssi *	pab	Archaea	Euryarchaeota	Cohen et al., 2003
Pyrococcus furiosus *	pfu	Archaea	Euryarchaeota	Robb et al., 2001
Aeropyrum pernix *	ape	Archaea	Crenarchaeota	Kawarabayasi et al., 1999
Sulfolobus solfataricus *	sso	Archaea	Crenarchaeota	She et al., 2001
Sulfolobus tokodaii	sto	Archaea	Crenarchaeota	Kawarabayasi et al., 2001
Pyrobaculum aerophilum	pai	Archaea	Crenarchaeota	Fitz-Gibbon et al., 2002
Nanoarchaeum equitans	neq	Archaea	Nanoarchaeota	Waters et al., 2003
Escherichia coli K-12 MG1655 *	eco	Bacteria	Proteobacteria/Gamma/Enterobacteria	Blattner et al., 1997
Escherichia coli O157 EDL933	ece	Bacteria	Proteobacteria/Gamma/Enterobacteria	Perna et al., 2001
Escherichia coli O157 Sakai *	ecs	Bacteria	Proteobacteria/Gamma/Enterobacteria	Hayashi et al., 2001
Escherichia coli CFT073	ecc	Bacteria	Proteobacteria/Gamma/Enterobacteria	Welch et al., 2002
Salmonella typhi CT18	sty	Bacteria	Proteobacteria/Gamma/Enterobacteria	Parkhill et al., 2001
Salmonella enterica serovar typhi Ty2	stt	Bacteria	Proteobacteria/Gamma/Enterobacteria	Deng et al., 2003
Salmonella typhimurium LT2	stm	Bacteria	Proteobacteria/Gamma/Enterobacteria	McClelland et al., 2001
Yersinia pestis CO92	ype	Bacteria	Proteobacteria/Gamma/Enterobacteria	Parkhill et al., 2001
Yersinia pestis KIM	ypk	Bacteria	Proteobacteria/Gamma/Enterobacteria	Deng et al., 2002
Yersinia pestis Mediaevails	ypm	Bacteria	Proteobacteria/Gamma/Enterobacteria	Song et al., 2004
Shigella flexneri 301	sfl	Bacteria	Proteobacteria/Gamma/Enterobacteria	Jin et al., 2002
Shigella flexneri 2457T	sfx	Bacteria	Proteobacteria/Gamma/Enterobacteria	Wei et al., 2003
Erwinia carotovora	eca	Bacteria	Proteobacteria/Gamma/Enterobacteria	Bell et al., 2004
Photorhabdus luminescens	plu	Bacteria	Proteobacteria/Gamma/Enterobacteria	Duchaud et al., 2003
Buchnera aphidicola APS *	buc	Bacteria	Proteobacteria/Gamma/Enterobacteria	Shigenobu et al., 2000
Buchnera aphidicola Sg	bas	Bacteria	Proteobacteria/Gamma/Enterobacteria	Tamas et al., 2002
Buchnera aphidicola Bp	bab	Bacteria	Proteobacteria/Gamma/Enterobacteria	Van Ham et al., 2003
Wigglesworthia brevipalpis	wbr	Bacteria	Proteobacteria/Gamma/Enterobacteria	Akman et al., 2002
Blochmannia floridanus	bfl	Bacteria	Proteobacteria/Gamma/Enterobacteria	Gil et al., 2003
Haemophilus influenzae *	hin	Bacteria	Proteobacteria/Gamma/Others	Fleischmann et al., 1995
Haemophilus ducreyi	hdu	Bacteria	Proteobacteria/Gamma/Others	Munson et al., unpublished
Pasteurella multocida *	pmu	Bacteria	Proteobacteria/Gamma/Others	May et al., 2001
Xylella fastidiosa 9a5c *	xfa	Bacteria	Proteobacteria/Gamma/Others	Simpson et al., 2000
Xylella fastidiosa Temecula1	xft	Bacteria	Proteobacteria/Gamma/Others	Van Sluys et al., 2003
Xanthomonas campestris ATCC 33913	xcc	Bacteria	Proteobacteria/Gamma/Others	da Silva et al., 2002
Xanthomonas axonopodis	xac	Bacteria	Proteobacteria/Gamma/Others	da Silva et al., 2002
Vibrio cholerae *	vch	Bacteria	Proteobacteria/Gamma/Others	Heidelberg et al., 2000
Vibrio vulnificus CMCP6	vvu	Bacteria	Proteobacteria/Gamma/Others	Kim et al., 2003
Vibrio vulnificus YJ016	vvy	Bacteria	Proteobacteria/Gamma/Others	Chen et al., 2003
Vibrio parahaemolyticus	vpa	Bacteria	Proteobacteria/Gamma/Others	Makino et al., 2003
Photobacterium profundum	ppr	Bacteria	Proteobacteria/Gamma/Others	Vezzi et al., 2005
Pseudomonas aeruginosa *	pae	Bacteria	Proteobacteria/Gamma/Others	Stover et al., 2000
Pseudomonas putida	ppu	Bacteria	Proteobacteria/Gamma/Others	Nelson et al., 2002
Pseudomonas syringae DC3000	pst	Bacteria	Proteobacteria/Gamma/Others	Buell et al., 2003
Acinetobacter sp. ADP1	aci	Bacteria	Proteobacteria/Gamma/Others	Barbe et al., 2004
Shewanella oneidensis	son	Bacteria	Proteobacteria/Gamma/Others	Heidelberg et al., 2002
Coxiella burnetii	cbu	Bacteria	Proteobacteria/Gamma/Others	Seshadri et al., 2003
Neisseria meningitidis MC58 *	nme	Bacteria	Proteobacteria/Beta	Tettelin et al., 2000
Neisseria meningitidis Z2491 *	nma	Bacteria	Proteobacteria/Beta	Parkhill et al., 2000
Chromobacterium violaceum	cvi	Bacteria	Proteobacteria/Beta	Vasconcelos et al., 2003
Ralstonia solanacearum GMI1000	rso	Bacteria	Proteobacteria/Beta	Salanoubat et al., 2002
Bordetella pertussis	bpe	Bacteria	Proteobacteria/Beta	Parkhill et al., 2003
Bordetella parapertussis	bpa	Bacteria	Proteobacteria/Beta	Parkhill et al., 2003
Bordetella bronchiseptica	bbr	Bacteria	Proteobacteria/Beta	Parkhill et al., 2003
Nitrosomonas europaea	neu	Bacteria	Proteobacteria/Beta	Chain et al., 2003
Helicobacter pylori 26695 *	hpy	Bacteria	Proteobacteria/Epsilon	Tomb et al., 1997
Helicobacter hepaticus	hhe	Bacteria	Proteobacteria/Epsilon	Suerbaum et al., 2003
Wolinella succinogenes	wsu	Bacteria	Proteobacteria/Epsilon	Baar et al., 2003
Campylobacter jejuni NCTC11168 *	cje	Bacteria	Proteobacteria/Epsilon	Parkhill et al., 2000
Geobacter sulfurreducens	gsu	Bacteria	Proteobacteria/Delta	Methe et al., 2003
Desulfovibrio vulgaris Hildenborough	dvu	Bacteria	Proteobacteria/Delta	Heidelberg et al., 2004
Bdellovibrio bacteriovorus	bba	Bacteria	Proteobacteria/Delta	Rendulic et al., 2004
Rickettsia prowazekii *	rpr	Bacteria	Proteobacteria/Alpha	Andersson et al., 1998
Rickettsia conorii	rco	Bacteria	Proteobacteria/Alpha	Ogata et al., 2001
Wolbachia wMel	wol	Bacteria	Proteobacteria/Alpha	Wu et al., 2004
Mesorhizobium loti *	mlo	Bacteria	Proteobacteria/Alpha	Kaneko et al., 2000
Sinorhizobium meliloti	sme	Bacteria	Proteobacteria/Alpha	Galibert et al., 2001
Agrobacterium tumefaciens C58 (Uwash)	atu	Bacteria	Proteobacteria/Alpha	Wood et al., 2001
Agrobacterium tumefaciens C58 (Cereon)	atc	Bacteria	Proteobacteria/Alpha	Goodner et al., 2001
Brucella melitensis	bme	Bacteria	Proteobacteria/Alpha	DelVecchio et al., 2002
Brucella suis	bms	Bacteria	Proteobacteria/Alpha	Paulsen et al., 2002
Bradyrhizobium japonicum	bja	Bacteria	Proteobacteria/Alpha	Kaneko et al., 2002
Rhodopseudomonas palustris CGA009	rpa	Bacteria	Proteobacteria/Alpha	Larimer et al., 2004
Bartonella henselae	bhe	Bacteria	Proteobacteria/Alpha	Alsmark et al., 2004
Bartonella quintana	bqu	Bacteria	Proteobacteria/Alpha	Alsmark et al., 2004
Caulobacter crescentus *	ccr	Bacteria	Proteobacteria/Alpha	Nierman et al., 2001
Bacillus subtilis *	bsu	Bacteria	Firmicutes/Bacillales	Kunst et al., 1997
Bacillus halodurans *	bha	Bacteria	Firmicutes/Bacillales	Takami et al., 2000
Bacillus anthracis Ames	ban	Bacteria	Firmicutes/Bacillales	Read et al., 2003
Bacillus anthracis Ames 0581	bar	Bacteria	Firmicutes/Bacillales	Ravel et al., unpublished
Bacillus cereus ATCC 14579	bce	Bacteria	Firmicutes/Bacillales	Ivanova et al., 2003
Bacillus cereus ATCC 10987	bca	Bacteria	Firmicutes/Bacillales	Rasko et al., 2004
Bacillus thuringiensis	btk	Bacteria	Firmicutes/Bacillales	Brettin et al., unpublished
Oceanobacillus iheyensis	oih	Bacteria	Firmicutes/Bacillales	Takami et al., 2002
Staphylococcus aureus N315 *	sau	Bacteria	Firmicutes/Bacillales	Kuroda et al., 2001
Staphylococcus aureus Mu50 *	sav	Bacteria	Firmicutes/Bacillales	Kuroda et al., 2001
Staphylococcus aureus MW2	sam	Bacteria	Firmicutes/Bacillales	Baba et al., 2002
Staphylococcus aureus MRSA252	sar	Bacteria	Firmicutes/Bacillales	Holden et al., 2004
Staphylococcus aureus MSSA476	sas	Bacteria	Firmicutes/Bacillales	Holden et al., 2004
Staphylococcus epidermidis ATCC 12228	sep	Bacteria	Firmicutes/Bacillales	Zhang et al., 2003
Listeria monocytogenes EGD-e	lmo	Bacteria	Firmicutes/Bacillales	Glaser et al., 2001
Listeria monocytogenes F2365	lmf	Bacteria	Firmicutes/Bacillales	Nelson et al., 2004
Listeria innocua	lin	Bacteria	Firmicutes/Bacillales	Glaser et al., 2001
Lactococcus lactis *	lla	Bacteria	Firmicutes/Lactobacillales	Bolotin et al., 2001
Streptococcus pyogenes SF370 *	spy	Bacteria	Firmicutes/Lactobacillales	Ferretti et al., 2001
Streptococcus pyogenes MGAS8232	spm	Bacteria	Firmicutes/Lactobacillales	Smoot et al., 2002
Streptococcus pyogenes MGAS315	spg	Bacteria	Firmicutes/Lactobacillales	Beres et al., 2002
Streptococcus pyogenes SSI-1	sps	Bacteria	Firmicutes/Lactobacillales	Nakagawa et al., 2003
Streptococcus pneumoniae TIGR4	spn	Bacteria	Firmicutes/Lactobacillales	Tettelin et al., 2001
Streptococcus pneumoniae R6	spr	Bacteria	Firmicutes/Lactobacillales	Hoskins et al., 2001
Streptococcus agalactiae 2603	sag	Bacteria	Firmicutes/Lactobacillales	Tettelin et al., 2002
Streptococcus agalactiae NEM316	san	Bacteria	Firmicutes/Lactobacillales	Glaser et al., 2002
Streptococcus mutans	smu	Bacteria	Firmicutes/Lactobacillales	Ajdic et al., 2002
Lactobacillus plantarum	lpl	Bacteria	Firmicutes/Lactobacillales	Kleerebezem et al., 2003
Lactobacillus johnsonii	ljo	Bacteria	Firmicutes/Lactobacillales	Pridmore et al., 2004
Enterococcus faecalis	efa	Bacteria	Firmicutes/Lactobacillales	Paulsen et al., 2003
Clostridium acetobutylicum	cac	Bacteria	Firmicutes/Clostridia	Nolling et al., 2001
Clostridium perfringens	cpe	Bacteria	Firmicutes/Clostridia	Shimizu et al., 2002
Clostridium tetani E88	ctc	Bacteria	Firmicutes/Clostridia	Bruggemann et al., 2003
Thermoanaerobacter tengcongensis	tte	Bacteria	Firmicutes/Clostridia	Bao et al., 2002
Mycoplasma genitalium *	mge	Bacteria	Firmicutes/Mollicutes	Sasaki et al., 2002
Mycoplasma pneumoniae *	mpn	Bacteria	Firmicutes/Mollicutes	Himmelreich et al., 1996
Mycoplasma pulmonis *	mpu	Bacteria	Firmicutes/Mollicutes	Chambaud et al., 2001
Mycoplasma penetrans	mpe	Bacteria	Firmicutes/Mollicutes	Sasaki et al., 2002
Mycoplasma gallisepticum	mga	Bacteria	Firmicutes/Mollicutes	Papazisi et al., 2003
Mycoplasma mycoides	mmy	Bacteria	Firmicutes/Mollicutes	Westberg et al., 2004
Mycoplasma mobile	mmo	Bacteria	Firmicutes/Mollicutes	Jaffe et al., 2004
Ureaplasma urealyticum *	uur	Bacteria	Firmicutes/Mollicutes	Glass et al., 2000
Phytoplasma sp. onion yellows	poy	Bacteria	Firmicutes/Mollicutes	Oshima et al., 2003
Mycobacterium tuberculosis H37Rv *	mtu	Bacteria	Actinobacteria	Cole et al., 1998
Mycobacterium tuberculosis CDC1551	mtc	Bacteria	Actinobacteria	Fleischmann et al., 2002
Mycobacterium bovis	mbo	Bacteria	Actinobacteria	Garnier et al., 2003
Mycobacterium leprae *	mle	Bacteria	Actinobacteria	Cole et al., 2001
Mycobacterium avium paratuberculosis	mpa	Bacteria	Actinobacteria	Li et al., 2005
Corynebacterium glutamicum	cgl	Bacteria	Actinobacteria	Kalinowski et al., 2003
Corynebacterium efficiens	cef	Bacteria	Actinobacteria	Nishio et al., 2003
Corynebacterium diphtheriae	cdi	Bacteria	Actinobacteria	Cerdeno-Tarraga et al., 2003
Streptomyces coelicolor	sco	Bacteria	Actinobacteria	Bentley et al., 2002
Streptomyces avermitilis	sma	Bacteria	Actinobacteria	Ikeda et al., 2003
Tropheryma whipplei Twist	twh	Bacteria	Actinobacteria	Raoult et al., 2003
Tropheryma whipplei TW08/27	tws	Bacteria	Actinobacteria	Bentley et al., 2003
Bifidobacterium longum	blo	Bacteria	Actinobacteria	Schell et al., 2002
Fusobacterium nucleatum	fnu	Bacteria	Fusobacteria	Kapatral et al., 2002
Rhodopirellula baltica	rba	Bacteria	Planctomyces	Glockner et al., 2003
Chlamydia trachomatis *	ctr	Bacteria	Chlamydia	Stephens et al., 1998
Chlamydia muridarum *	cmu	Bacteria	Chlamydia	Read et al., 2000
Chlamydophila pneumoniae CWL029 *	cpn	Bacteria	Chlamydia	Kalman et al., 1999
Chlamydophila pneumoniae AR39 *	cpa	Bacteria	Chlamydia	Read et al., 2000
Chlamydophila pneumoniae TW183	cpt	Bacteria	Chlamydia	Geng et al., unpublished
Chlamydophila caviae	cca	Bacteria	Chlamydia	Read et al., 2003
Parachlamydia sp. UWE25	pcu	Bacteria	Chlamydia	Horn et al., 2004
Borrelia burgdorferi *	bbu	Bacteria	Spirochete	Fraser et al., 1997
Treponema pallidum *	tpa	Bacteria	Spirochete	Fraser et al., 1998
Treponema denticola	tde	Bacteria	Spirochete	Seshadri et al., 2004
Leptospira interrogans serovar lai	lil	Bacteria	Spirochete	Ren et al., 2003
Leptospira interrogans serovar Copenhageni	lic	Bacteria	Spirochete	Nascimento et al., 2004
Synechocystis sp. PCC6803 *	syn	Bacteria	Cyanobacteria	Kaneko et al., 1996
Synechococcus sp. WH8102	syw	Bacteria	Cyanobacteria	Palenik et al., 2003
Synechococcus sp. PCC6301	syc	Bacteria	Cyanobacteria	Sugita et al., unpublished
Thermosynechococcus elongatus	tel	Bacteria	Cyanobacteria	Nakamura et al., 2002
Gloeobacter violaceus	gvi	Bacteria	Cyanobacteria	Nakamura et al., 2003
Anabaena sp. PCC7120	ana	Bacteria	Cyanobacteria	Kaneko et al., 2001
Prochlorococcus marinus SS120	pma	Bacteria	Cyanobacteria	Dufresne et al., 2003
Prochlorococcus marinus MED4	pmm	Bacteria	Cyanobacteria	Rocap et al., 2003
Prochlorococcus marinus MIT9313	pmt	Bacteria	Cyanobacteria	Rocap et al., 2003
Bacteroides thetaiotaomicron	bth	Bacteria	Bacteroid	Xu et al., 2003
Porphyromonas gingivalis	pgi	Bacteria	Bacteroid	Nelson et al., 2003
Chlorobium tepidum	cte	Bacteria	Green sulfur bacteria	Eisen et al., 2002
Deinococcus radiodurans *	dra	Bacteria	Deinococcus-Thermus	White et al., 1999
Thermus thermophilus HB27	tth	Bacteria	Deinococcus-Thermus	Henne et al., 2004
Aquifex aeolicus *	aae	Bacteria	Hyperthermophilic bacteria	Deckert et al., 1998
Thermotoga maritima *	tma	Bacteria	Hyperthermophilic bacteria	Nelson et al., 1999
Homo sapiens	hsa	Eukaryota	Animals	Lander et al., 2001
Mus musculus	mmu	Eukaryota	Animals	Waterston et al., 2002
Rattus norvegicus	rno	Eukaryota	Animals	Gibbs et al., 2004
Drosophila melanogaster	dme	Eukaryota	Animals	Adams et al., 2000
Caenorhabditis elegans	cel	Eukaryota	Animals	Abbott et al., 1998
Arabidopsis thaliana	ath	Eukaryota	Plants	Theologis et al., 2000
Cyanidioschyzon merolae	cme	Eukaryota	Plants	Matsuzaki et al., 2004
Saccharomyces cerevisiae	sce	Eukaryota	Fungi	Goffeau et al., 1996
Ashbya gossypii (Eremothecium gossypii)	ago	Eukaryota	Fungi	Dietrich et al., 2004
Candida albicans	cal	Eukaryota	Fungi	Jones et al., 2004
Schizosaccharomyces pombe	spo	Eukaryota	Fungi	Wood et al., 2002
Encephalitozoon cuniculi	ecu	Eukaryota	Fungi	Katinka et al., 2001
Plasmodium falciparum	pfa	Eukaryota	Protists	Gardner et al., 2002
